# Supplementary material for: A DNA barcode reference library for endemic Ponto-Caspian amphipods
Source: Sci Rep. 2022 Jul 5;12:11332. doi: 10.1038/s41598-022-15442-w (PMC9256591; doi:10.1038/s41598-022-15442-w)
Supplement: Supplementary file 4 — Supplementary Information 4. [file 41598_2022_15442_MOESM4_ESM.xlsx]

## Sheet: Table S1
Supplementary information to:
A DNA barcode reference library for endemic Ponto-Caspian amphipods
Denis Copilaş-Ciocianu, Tomasz Rewicz, Arthur F. Sands, Dmitry Palatov, Ivan Marin, Kęstutis Arbačiauskas, Paul D. N. Hebert, Michal Grabowski, Asta Audzijonyte
Table S1 Sample overview, origin of specimens, collectors and GenBank accession numbers
Species	Isolate code	Locality	Country	Latitude	Longitude	Date	Depth	Voucher	Collector	COI	16S	Origin	BIN
Akerogammarus sp.	1CASP_AKSP1	43 km north of Aktau	Kazakhstan	44.056	50.871	09.08.2018	0-1 m	GTCA009	PRIDE team	ON257940	ON258175	This study, Nature Research Centre	BOLD:AEO3561
Akerogammarus sp.	1CASP_AKSP2	43 km north of Aktau	Kazakhstan	44.056	50.871	09.08.2018	0-1 m	GTCA010	PRIDE team	ON257915	ON258159	This study, Nature Research Centre	BOLD:AEO3561
Akerogammarus sp.	KAZ17-20_AKSP1	Caspian Sea	Kazakhstan	44.7734	51.0267	17.06.2017	18 m	GTCA011	PRIDE team	ON258002	ON258223	This study, Nature Research Centre	BOLD:AEO3561
Akerogammarus sp.	KAZ17-20_AKSP2	Caspian Sea	Kazakhstan	44.7734	51.0267	17.06.2017	18 m	GTCA012	PRIDE team	ON258048	ON258252	This study, Nature Research Centre	BOLD:AEO3561
Amathillina cristata	UA12-14_AMCR1	Kardashynsky Liman	Ukraine	46.5604	32.6017	05.10.2012	0-1 m	GTCA013	Kestutis Arbaciauskas	ON258072	ON258271	This study, Nature Research Centre	BOLD:AEC5546
Amathillina cristata	UA12-14_AMCR2	Kardashynsky Liman	Ukraine	46.5604	32.6017	05.10.2012	0-1 m	GTCA014	Kestutis Arbaciauskas	ON257945	ON258179	This study, Nature Research Centre	BOLD:AEC5546
Amathillina cristata	UA21-4_AMCR1	Mayaky	Ukraine	46.4142	30.2595	25.08.2021	0-1 m	GTCA015	Denis Copilas-Ciocianu	ON257990	ON258213	This study, Nature Research Centre	BOLD:AEC5546
Amathillina cristata	UA21-4_AMCR2	Mayaky	Ukraine	46.4142	30.2595	25.08.2021	0-1 m	GTCA016	Denis Copilas-Ciocianu	ON257974	ON258201	This study, Nature Research Centre	BOLD:AEC5546
Amathillina cristata	1CASP_AMPU2	43 km north of Aktau	Kazakhstan	44.056	50.871	09.08.2018	0-1 m	GTCA017	Dmitry Palatov	ON257993	ON258215	This study, Nature Research Centre	BOLD:AEC5546
Amathillina cristata	BIOUG53685-D11	North Crimean canal near Stavky village	Ukraine	46.183	33.543	11.07.2011	0-1 m	N/A	Tomasz Rewicz, Radomir Jaskula, Marek Michalski	ON258084	-	This study, CCDB	BOLD:AEC5546
Amathillina cristata	BIOUG53685-D10	North Crimean canal near Stavky village	Ukraine	46.183	33.543	11.07.2011	0-1 m	N/A	Tomasz Rewicz, Radomir Jaskula, Marek Michalski	ON257919	-	This study, CCDB	BOLD:AEC5546
Amathillina pusilla	1CASP_AMPU1	43 km north of Aktau	Kazakhstan	44.056	50.871	09.08.2018	0-1 m	GTCA018	Dmitry Palatov	ON258053	ON258254	This study, Nature Research Centre	BOLD:AEO2129
Amathillina spinosa	KAZ17-22_AMSP1	Caspian Sea	Kazakhstan	43.7414	50.6763	18.06.2017	44 m	GTCA019	PRIDE team	-	ON258231	This study, Nature Research Centre	N/A
Amathillina spinosa	KAZ17-22_AMSP2	Caspian Sea	Kazakhstan	43.7414	50.6763	18.06.2017	44 m	GTCA020	PRIDE team	-	ON258283	This study, Nature Research Centre	N/A
Chaetogammarus hyrcanus	KAZ17-20_CHHY1	Caspian Sea	Kazakhstan	44.7734	51.0267	17.06.2017	18 m	GTCA020	PRIDE team	ON257960	ON258193	This study, Nature Research Centre	BOLD:AEO5554
Chaetogammarus hyrcanus	KAZ17-20_CHHY2	Caspian Sea	Kazakhstan	44.7734	51.0267	17.06.2017	18 m	GTCA021	PRIDE team	ON257929	ON258170	This study, Nature Research Centre	BOLD:AEO5554
Chaetogammarus hyrcanus	KAZ17-07_CHHY1	Caspian Sea	Kazakhstan	44.509	49.9944	16.06.2017	7 m	GTCA022	PRIDE team	ON258111	ON258300	This study, Nature Research Centre	BOLD:AEN9312
Chaetogammarus hyrcanus	KAZ17-17_CHHY2	Caspian Sea	Kazakhstan	44.2447	50.6658	17.06.2017	20 m	GTCA023	PRIDE team	ON258007	ON258225	This study, Nature Research Centre	BOLD:AEO5781
Chaetogammarus ischnus	BS10_EI1	Sinoe	Romania	44.548	28.7762	23.05.2018	0-1 m	GTCA024	Denis Copilas-Ciocianu	ON257927	ON258168	This study, Nature Research Centre	BOLD:AAB7817
Chaetogammarus ischnus	BS10_EI2	Sinoe	Romania	44.548	28.7762	23.05.2018	0-1 m	GTCA025	Denis Copilas-Ciocianu	ON258000	ON258222	This study, Nature Research Centre	BOLD:AAB7818
Chaetogammarus ischnus	UA12-13_EI1	Stara Zburivka	Ukraine	46.4712	32.4011	05.10.2012	0-1 m	GTCA026	Kestutis Arbaciauskas	ON257950	ON258184	This study, Nature Research Centre	BOLD:ADF4395
Chaetogammarus ischnus	UA12-13_EI2	Stara Zburivka	Ukraine	46.4712	32.4011	05.10.2012	0-1 m	GTCA027	Kestutis Arbaciauskas	ON258143	ON258321	This study, Nature Research Centre	BOLD:ADF4395
Chaetogammarus ischnus	BIOUG53687-G05	Dniestrovskij Liman, Owidiopol	Ukraine	46.257	30.419	21.08.2009	0-1 m	N/A	Michal Grabowski, Karolina Bacela-Spychalska, Tomasz Mamos	ON257939	-	This study, CCDB	BOLD:AEE1894
Chaetogammarus ischnus	BIOUG53687-G03	Dniestrovskij Liman, Owidiopol	Ukraine	46.257	30.419	21.08.2009	0-1 m	N/A	Michal Grabowski, Karolina Bacela-Spychalska, Tomasz Mamos	ON258117	-	This study, CCDB	BOLD:AEE1894
Chaetogammarus ischnus	BIOUG53687-D04	spring II, near Owidiopol	Ukraine	46.257	30.419	21.08.2009	0-1 m	N/A	Michal Grabowski, Karolina Bacela-Spychalska, Tomasz Mamos	ON257921	-	This study, CCDB	BOLD:AAB7817
Chaetogammarus ischnus	BIOUG53687-H11	Stebleevsky Liman	Ukraine	46.602	32.545	17.08.2009	0-1 m	N/A	Michal Grabowski, Karolina Bacela-Spychalska, Tomasz Mamos	ON257975	-	This study, CCDB	BOLD:AAB7817
Chaetogammarus ischnus	BIOUG53686-A02	Kalmius river near Hranitne village	Ukraine	47.448	37.866	06.07.2011	0-1 m	N/A	Tomasz Rewicz, Radomir Jaskula, Marek Michalski	ON257982	-	This study, CCDB	BOLD:AAB7817
Chaetogammarus ischnus	BIOUG53687-F04	Baraboj river in Baraboi village	Ukraine	46.295	30.503	22.08.2009	0-1 m	N/A	Michal Grabowski, Karolina Bacela-Spychalska, Tomasz Mamos	ON258013	-	This study, CCDB	BOLD:AAB7818
Chaetogammarus ischnus	BIOUG53686-H02	delta of river Dniepr, Cherson	Ukraine	46.608	32.569	17.08.2009	0-1 m	N/A	Michal Grabowski, Karolina Bacela-Spychalska, Tomasz Mamos	ON258036	-	This study, CCDB	BOLD:ADF4395
Chaetogammarus ischnus	BIOUG53686-D12	Dnieper river in Cherson, road bridge	Ukraine	46.675	32.72	11.07.2011	0-1 m	N/A	Tomasz Rewicz, Radomir Jaskula, Marek Michalski	ON258150	-	This study, CCDB	BOLD:ADF4395
Chaetogammarus ischnus	BIOUG53686-A06	North Crimean canal near Stavky village	Ukraine	46.183	33.543	11.07.2011	0-1 m	N/A	Tomasz Rewicz, Radomir Jaskula, Marek Michalski	ON258040	-	This study, CCDB	BOLD:ADF4395
Chaetogammarus ischnus	BIOUG53686-A04	North Crimean canal near Stavky village	Ukraine	46.183	33.543	11.07.2011	0-1 m	N/A	Tomasz Rewicz, Radomir Jaskula, Marek Michalski	ON258016	-	This study, CCDB	BOLD:ADF4395
Chaetogammarus ischnus	BIOUG53686-D11	Danube branch near Stara Nekrasivka	Ukraine	45.337	28.955	13.07.2011	0-1 m	N/A	Tomasz Rewicz, Radomir Jaskula, Marek Michalski	ON258156	-	This study, CCDB	BOLD:ADN9372
Chaetogammarus ischnus	BIOUG53686-D10	Danube branch near Stara Nekrasivka	Ukraine	45.337	28.955	13.07.2011	0-1 m	N/A	Tomasz Rewicz, Radomir Jaskula, Marek Michalski	ON258014	-	This study, CCDB	BOLD:ADN9372
Chaetogammarus ischnus	BIOUG53686-A09	North Crimean canal near Stavky village	Ukraine	46.183	33.543	11.07.2011	0-1 m	N/A	Tomasz Rewicz, Radomir Jaskula, Marek Michalski	ON258022	-	This study, CCDB	BOLD:AEE9894
Chaetogammarus ischnus	BIOUG53686-E02	Dnieper river in Cherson, road bridge	Ukraine	46.675	32.72	11.07.2011	0-1 m	N/A	Tomasz Rewicz, Radomir Jaskula, Marek Michalski	ON258119	-	This study, CCDB	BOLD:AEE9894
Chaetogammarus placidus	KAZ17-20_CHPL1	Caspian Sea	Kazakhstan	44.7734	51.0267	17.06.2017	18 m	GTCA028	PRIDE team	ON258108	ON258297	This study, Nature Research Centre	BOLD:AEO5487
Chaetogammarus placidus	KAZ17-20_CHPL2	Caspian Sea	Kazakhstan	44.7734	51.0267	17.06.2017	18 m	GTCA029	PRIDE team	ON257917	ON258161	This study, Nature Research Centre	BOLD:AEO5487
Chaetogammarus placidus	KAZ17-20_CHSP1	Caspian Sea	Kazakhstan	44.7734	51.0267	17.06.2017	18 m	GTCA030	PRIDE team	ON258078	ON258275	This study, Nature Research Centre	BOLD:AEO5487
Chaetogammarus sp.	KAZ17-20_CHSP2	Caspian Sea	Kazakhstan	44.7734	51.0267	17.06.2017	18 m	GTCA031	PRIDE team	ON257931	ON258171	This study, Nature Research Centre	BOLD:AEO0833
Chaetogammarus sp.	KAZ17-17_CHSP1	Caspian Sea	Kazakhstan	44.2447	50.6658	17.06.2017	20 m	GTCA032	PRIDE team	ON258059	ON258259	This study, Nature Research Centre	BOLD:AEO0833
Chaetogammarus sp.	KAZ17-17_CHSP2	Caspian Sea	Kazakhstan	44.2447	50.6658	17.06.2017	20 m	GTCA033	PRIDE team	ON258120	ON258303	This study, Nature Research Centre	BOLD:AEO0833
Chaetogammarus warpachowskyi	LT20-10_CW1	Juodkrante	Lithuania	55.5449	21.1242	03.09.2020	0-1 m	GTCA034	Denis Copilas-Ciocianu	ON257973	ON258200	This study, Nature Research Centre	BOLD:AEE0434
Chaetogammarus warpachowskyi	BS7_CW1	Babadag lake	Romania	44.9425	28.7485	22.05.2018	0-1 m	GTCA035	Denis Copilas-Ciocianu	ON258134	ON258314	This study, Nature Research Centre	BOLD:AEE0434
Chaetogammarus warpachowskyi	BS10_CW1	Sinoe	Romania	44.548	28.7762	23.05.2018	0-1 m	GTCA036	Denis Copilas-Ciocianu	ON258098	ON258290	This study, Nature Research Centre	BOLD:AEE0434
Chaetogammarus warpachowskyi	RUS21-1_CHWA1	Caspian Sea	Russia	45.5134	48.0526	20.09.2021	4-5 m	GTCA037	Ivan Marin, Dmitry Palatov	ON258046	ON258249	This study, Nature Research Centre	BOLD:AEO3558
Chaetogammarus warpachowskyi	RUS21-1_CHWA2	Caspian Sea	Russia	45.5134	48.0526	20.09.2021	4-5 m	GTCA038	Ivan Marin, Dmitry Palatov	ON258146	ON258323	This study, Nature Research Centre	BOLD:AEO3558
Chaetogammarus warpachowskyi	BIOUG53687-A09	Dniestrovskij Liman, village Krasna Kosa	Ukraine	46.332	30.101	21.08.2009	0-1 m	N/A	Michal Grabowski, Karolina Bacela-Spychalska, Tomasz Mamos	ON258100	-	This study, CCDB	BOLD:AEE0434
Chaetogammarus warpachowskyi	BIOUG53687-A06	Dniestrovskij Liman, village Krasna Kosa	Ukraine	46.332	30.101	21.08.2009	0-1 m	N/A	Michal Grabowski, Karolina Bacela-Spychalska, Tomasz Mamos	ON258005	-	This study, CCDB	BOLD:AEE0434
Chelicorophium chelicorne	UA21-7_CHCH1	Gola Prystan	Ukraine	46.5383	32.532	27.08.2021	0-1 m	GTCA039	Denis Copilas-Ciocianu	ON258088	ON258281	This study, Nature Research Centre	BOLD:AEE2651
Chelicorophium chelicorne	UA21-7_CHCH2	Gola Prystan	Ukraine	46.5383	32.532	27.08.2021	0-1 m	GTCA040	Denis Copilas-Ciocianu	ON258089	ON258282	This study, Nature Research Centre	BOLD:AEE2651
Chelicorophium chelicorne	BIOUG53686-F05	Stebleevsky Liman	Ukraine	46.602	32.545	17.08.2009	0-1 m	N/A	Michal Grabowski, Karolina Bacela-Spychalska, Tomasz Mamos	ON258112	-	This study, CCDB	BOLD:AEE2651
Chelicorophium chelicorne	BIOUG53686-B05	North Crimean canal near Stavky village	Ukraine	46.183	33.543	11.07.2011	0-1 m	N/A	Tomasz Rewicz, Radomir Jaskula, Marek Michalski	ON257955	-	This study, CCDB	BOLD:AEE2651
Chelicorophium chelicorne	BIOUG53686-B04	North Crimean canal near Stavky village	Ukraine	46.183	33.543	11.07.2011	0-1 m	N/A	Tomasz Rewicz, Radomir Jaskula, Marek Michalski	ON258031	-	This study, CCDB	BOLD:AEE2651
Chelicorophium curvispinum	EE20-2_CC1	Sotke	Estonia	59.399	27.7702	11.08.2020	0-1 m	GTCA041	Denis Copilas-Ciocianu	ON258139	ON258318	This study, Nature Research Centre	BOLD:AEE1224
Chelicorophium curvispinum	BS8_CC1	Razim Lake 1	Romania	44.9424	28.8605	22.05.2018	0-1 m	GTCA042	Denis Copilas-Ciocianu	ON257933	ON258172	This study, Nature Research Centre	BOLD:AEE1223
Chelicorophium curvispinum	BS12_CC1	Ezerets Lake	Bulgaria	43.5874	28.559	24.05.2018	0-1 m	GTCA043	Denis Copilas-Ciocianu	ON257913	ON258157	This study, Nature Research Centre	BOLD:AEE1223
Chelicorophium curvispinum	URAL1_CC1	Ulken-Enbek, Terekty district	Kazakhstan	50.6694	51.1638	14.09.2018	0-1 m	GTCA044	Dmitry Palatov	ON258024	ON258238	This study, Nature Research Centre	BOLD:AEO5041
Chelicorophium curvispinum	1CASP_CC1	43 km north of Aktau	Kazakhstan	44.056	50.871	09.08.2018	0-1 m	GTCA045	Dmitry Palatov	ON258121	ON258304	This study, Nature Research Centre	BOLD:AEO4610
Chelicorophium curvispinum	1CASP_CC2	43 km north of Aktau	Kazakhstan	44.056	50.871	09.08.2018	0-1 m	GTCA046	Dmitry Palatov	ON258097	ON258289	This study, Nature Research Centre	BOLD:AEO4610
Chelicorophium curvispinum	BIOUG53685-H06	Danube branch near Stara Nekrasivka	Ukraine	45.337	28.955	13.07.2011	0-1 m	N/A	Tomasz Rewicz, Radomir Jaskula, Marek Michalski	ON258127	-	This study, CCDB	BOLD:AEE1223
Chelicorophium curvispinum	BIOUG53685-G09	Dniester river in Mayaki village, road bridge	Ukraine	46.413	30.259	12.07.2011	0-1 m	N/A	Tomasz Rewicz, Radomir Jaskula, Marek Michalski	ON258049	-	This study, CCDB	BOLD:AEE1224
Chelicorophium maeoticum	14DON_CHMA1	Ilovlya, Ilovlinsky district	Russia	49.23	43.9102	24.08.2016	0-1 m	GTCA047	Dmitry Palatov	ON257916	ON258160	This study, Nature Research Centre	BOLD:AEC4240
Chelicorophium maeoticum	14DON_CHMA2	Ilovlya, Ilovlinsky district	Russia	49.23	43.9102	24.08.2016	0-1 m	GTCA048	Dmitry Palatov	ON258148	ON258325	This study, Nature Research Centre	BOLD:AEC4240
Chelicorophium maeoticum	UA21-8_CHMA1	Troits'ke	Ukraine	46.5468	30.0014	28.08.2021	0-1 m	GTCA049	Denis Copilas-Ciocianu	ON257924	ON258164	This study, Nature Research Centre	BOLD:AEC4240
Chelicorophium monodon	KAZ17-20_CHMO1	Caspian Sea	Kazakhstan	44.7734	51.0267	17.06.2017	18 m	GTCA050	PRIDE team	ON258133	ON258313	This study, Nature Research Centre	BOLD:AEO4610
Chelicorophium monodon	KAZ17-20_CHMO2	Caspian Sea	Kazakhstan	44.7734	51.0267	17.06.2017	18 m	GTCA051	PRIDE team	ON258129	ON258309	This study, Nature Research Centre	BOLD:AEO4628
Chelicorophium mucronatum	KAZ17-20_CHMU1	Caspian Sea	Kazakhstan	44.7734	51.0267	17.06.2017	18 m	GTCA052	PRIDE team	ON257942	ON258177	This study, Nature Research Centre	BOLD:AEO4610
Chelicorophium mucronatum	KAZ17-20_CHMU2	Caspian Sea	Kazakhstan	44.7734	51.0267	17.06.2017	18 m	GTCA053	PRIDE team	ON258082	ON258278	This study, Nature Research Centre	BOLD:AEO4610
Chelicorophium mucronatum	BIOUG53687-D11	Stebleevsky Liman	Ukraine	46.602	32.545	17.08.2009	0-1 m	N/A	Michal Grabowski, Karolina Bacela-Spychalska, Tomasz Mamos	ON257988	-	This study, CCDB	BOLD:AEE6229
Chelicorophium nobile	KAZ17-22_CHNO1	Caspian Sea	Kazakhstan	43.7414	50.6763	18.06.2017	44 m	GTCA054	PRIDE team	-	ON258221	This study, Nature Research Centre	N/A
Chelicorophium nobile	KAZ17-22_CHNO2	Caspian Sea	Kazakhstan	43.7414	50.6763	18.06.2017	44 m	GTCA055	PRIDE team	-	ON258174	This study, Nature Research Centre	N/A
Chelicorophium nobile	BIOUG53685-G02	North Crimean canal near Stavky village	Ukraine	46.183	33.543	11.07.2011	0-1 m	N/A	Tomasz Rewicz, Radomir Jaskula, Marek Michalski	ON258042	-	This study, CCDB	BOLD:AEE2470
Chelicorophium nobile	BIOUG53685-G01	North Crimean canal near Stavky village	Ukraine	46.183	33.543	11.07.2011	0-1 m	N/A	Tomasz Rewicz, Radomir Jaskula, Marek Michalski	ON258080	-	This study, CCDB	BOLD:AEE2470
Chelicorophium robustum	1CASP_CHRO1	43 km north of Aktau	Kazakhstan	44.056	50.871	09.08.2018	0-1 m	GTCA056	Dmitry Palatov	ON258132	ON258312	This study, Nature Research Centre	BOLD:AEO5826
Chelicorophium robustum	1CASP_CHRO2	43 km north of Aktau	Kazakhstan	44.056	50.871	09.08.2018	0-1 m	GTCA057	Dmitry Palatov	ON257928	ON258169	This study, Nature Research Centre	BOLD:AEO5826
Chelicorophium robustum	UKR16-34_CHRO1	Bilhorod-Dnistrovskyi	Ukraine	46.1984	30.3615	08.06.2016	0-1 m	GTCA058	PRIDE team	ON258144	-	This study, Nature Research Centre	BOLD:AEO5827
Chelicorophium robustum	UKR16-34_CHRO2	Bilhorod-Dnistrovskyi	Ukraine	46.1984	30.3615	08.06.2016	0-1 m	GTCA059	PRIDE team	ON258109	ON258299	This study, Nature Research Centre	BOLD:AEO5827
Chelicorophium robustum	BIOUG53685-H02	Danube branch near Stara Nekrasivka	Ukraine	45.337	28.955	13.07.2011	0-1 m	N/A	Tomasz Rewicz, Radomir Jaskula, Marek Michalski	ON258110	-	This study, CCDB	BOLD:ADD2252
Chelicorophium robustum	BIOUG53686-G12	Stebleevsky Liman	Ukraine	46.602	32.545	17.08.2009	0-1 m	N/A	Michal Grabowski, Karolina Bacela-Spychalska, Tomasz Mamos	ON257992	-	This study, CCDB	BOLD:ADD2252
Chelicorophium robustum	BIOUG53685-F03	North Crimean canal near Stavky village	Ukraine	46.183	33.543	11.07.2011	0-1 m	N/A	Tomasz Rewicz, Radomir Jaskula, Marek Michalski	ON258115	-	This study, CCDB	BOLD:ADD2252
Chelicorophium sowinskyi	BS12_CC2	Ezerets Lake	Bulgaria	43.5874	28.559	24.05.2018	0-1 m	GTCA060	Denis Copilas-Ciocianu	ON258028	ON258240	This study, Nature Research Centre	BOLD:ADN8466
Chelicorophium sowinskyi	BS12_CC3	Ezerets Lake	Bulgaria	43.5874	28.559	24.05.2018	0-1 m	GTCA061	Denis Copilas-Ciocianu	ON257947	ON258181	This study, Nature Research Centre	BOLD:ADN8466
Chelicorophium sowinskyi	UA21-1_CC1	Utkonosivka, Kahul Lake	Ukraine	45.4984	28.9645	24.08.2021	0-1 m	GTCA062	Denis Copilas-Ciocianu	ON257912	-	This study, Nature Research Centre	BOLD:ADN8466
Chelicorophium sowinskyi	UA21-1_CC2	Utkonosivka, Kahul Lake	Ukraine	45.4984	28.9645	24.08.2021	0-1 m	GTCA063	Denis Copilas-Ciocianu	ON258155	-	This study, Nature Research Centre	BOLD:ADN8466
Chelicorophium sowinskyi	UA21-1_CC3	Utkonosivka, Kahul Lake	Ukraine	45.4984	28.9645	24.08.2021	0-1 m	GTCA064	Denis Copilas-Ciocianu	ON257986	-	This study, Nature Research Centre	BOLD:ADN8466
Chelicorophium sowinskyi	UA21-1_CC4	Utkonosivka, Kahul Lake	Ukraine	45.4984	28.9645	24.08.2021	0-1 m	GTCA065	Denis Copilas-Ciocianu	ON258039	-	This study, Nature Research Centre	BOLD:ADN8466
Dikerogammarus bispinosus	1CASP_DIBI1	43 km north of Aktau	Kazakhstan	44.056	50.871	09.08.2018	0-1 m	GTCA066	Dmitry Palatov	ON257996	ON258217	This study, Nature Research Centre	BOLD:ADY3531
Dikerogammarus bispinosus	1CASP_DIBI2	43 km north of Aktau	Kazakhstan	44.056	50.871	09.08.2018	0-1 m	GTCA067	Dmitry Palatov	ON258064	ON258264	This study, Nature Research Centre	BOLD:AEC3943
Dikerogammarus bispinosus	KAZ17-34_DIBI1	Aktau	Kazakhstan	43.6296	51.1692	11.06.2017	0-1 m	GTCA068	PRIDE team	ON258065	ON258265	This study, Nature Research Centre	BOLD:ADY3531
Dikerogammarus bispinosus	KAZ17-34_DIBI2	Aktau	Kazakhstan	43.6296	51.1692	11.06.2017	0-1 m	GTCA069	PRIDE team	ON258130	ON258310	This study, Nature Research Centre	BOLD:ADY3531
Dikerogammarus bispinosus	Dbis_PONCA115-19	Budapest, Danube	Hungary	47.518	19.042	13.04.2012	0-1 m	N/A	Tomasz Rewicz, Agnieszka Rewicz	MZ261670	-	Morhun et al. 2022	BOLD:ADM9911
Dikerogammarus bispinosus	Dbis_UKR167_3	Luka, Dniester	Ukraine	48.792	25.286	13.07.2019	0-1 m	N/A	Son MO	MZ261695	-	Morhun et al. 2022	BOLD:ADM9911
Dikerogammarus bispinosus	Dcfbis_1Casp1	43 km north of Aktau	Kazakhstan	44.056	50.871	09.08.2018	0-1 m	N/A	Dmitry Palatov	MZ261693	-	Morhun et al. 2022	BOLD:AEC3943
Dikerogammarus bispinosus	Dcfbis_1Casp2	43 km north of Aktau	Kazakhstan	44.056	50.871	09.08.2018	0-1 m	N/A	Dmitry Palatov	MZ261668	-	Morhun et al. 2022	BOLD:AEC3943
Dikerogammarus bispinosus	1Casp_4_Dbisp	Sayin, Caspian Sea	Kazakhstan	44.056	50.871	09.08.2018	0-1 m	N/A	Dmitry Palatov	MZ261672	-	Morhun et al. 2022	BOLD:ADY3531
Dikerogammarus bispinosus	CAU_52_8_Dbisp	Yalama, Caspian Sea (sand)	Azerbaijan	41.795	48.661	03.07.2019	0-1 m	N/A	Utevsky S, Morhun H, Farzali S	MZ261688	-	Morhun et al. 2022	BOLD:ADY3531
Dikerogammarus bispinosus	CAU_A03_Dvil_a	Shikh beach, Baku, Azerbaijan, Caspian Sea	Azerbaijan	40.3015	49.7771	19.08.2018	0-1 m	N/A	Khomenko A.	MZ261675	-	Morhun et al. 2022	BOLD:ADY3531
Dikerogammarus caspius	14DON_DICA1	Ilovlya, Ilovlinsky district	Russia	49.23	43.9102	24.08.2016	0-1 m	GTCA070	Dmitry Palatov	ON258153	ON258327	This study, Nature Research Centre	BOLD:AEO5851
Dikerogammarus caspius	17Saratov_DICA1	Usovo	Russia	51.8152	46.5367	06.08.2020	0-1 m	GTCA071	Dmitry Palatov	ON258069	ON258268	This study, Nature Research Centre	BOLD:AEO5851
Dikerogammarus caspius	KAZ17-20_DICA1	Caspian Sea	Kazakhstan	44.7734	51.0267	17.06.2017	18 m	GTCA072	PRIDE team	ON258137	ON258316	This study, Nature Research Centre	BOLD:AEO5851
Dikerogammarus caspius	KAZ17-20_DICA2	Caspian Sea	Kazakhstan	44.7734	51.0267	17.06.2017	18 m	GTCA073	PRIDE team	ON258106	ON258295	This study, Nature Research Centre	BOLD:AEO5851
Dikerogammarus haemobaphes	BS11_DH1	Durankulak	Bulgaria	43.6789	28.5401	24.05.2018	0-1 m	GTCA074	Denis Copilas-Ciocianu	ON258056	ON258257	This study, Nature Research Centre	BOLD:AEO1330
Dikerogammarus haemobaphes	UA12-14_DH1	Kardashynsky Liman	Ukraine	46.5604	32.6017	05.10.2012	0-1 m	GTCA075	Kestutis Arbaciauskas	ON257954	ON258188	This study, Nature Research Centre	BOLD:AEO1330
Dikerogammarus haemobaphes	URAL1_DH1	Ulken-Enbek, Terekty district	Kazakhstan	50.6694	51.1638	14.09.2018	0-1 m	GTCA076	Dmitry Palatov	ON258027	ON258239	This study, Nature Research Centre	BOLD:AAX9262
Dikerogammarus haemobaphes	1CASP_DH1	43 km north of Aktau	Kazakhstan	44.056	50.871	09.08.2018	0-1 m	GTCA077	Dmitry Palatov	ON258147	ON258324	This study, Nature Research Centre	BOLD:AEO3554
Dikerogammarus haemobaphes	1CASP_DH2	43 km north of Aktau	Kazakhstan	44.056	50.871	09.08.2018	0-1 m	GTCA078	Dmitry Palatov	ON258113	ON258301	This study, Nature Research Centre	BOLD:AEO1331
Dikerogammarus haemobaphes	RUS21-2_DIHA1	Damchik, Volga Delta	Russia	45.7937	47.8913	20.09.2021	0-1 m	GTCA079	Ivan Marin, Dmitry Palatov	ON258043	ON258247	This study, Nature Research Centre	BOLD:AAX9262
Dikerogammarus haemobaphes	RUS21-2_DIHA2	Damchik, Volga Delta	Russia	45.7937	47.8913	20.09.2021	0-1 m	GTCA080	Ivan Marin, Dmitry Palatov	ON258033	ON258243	This study, Nature Research Centre	BOLD:AAX9262
Dikerogammarus haemobaphes	RUS17-19_DH1	Raygorod	Russia	48.4291	44.9463	18.08.2017	0-1 m	GTCA081	Arthur Sands, Maxim Vinarski	ON258003	-	This study, Nature Research Centre	BOLD:AAX9262
Dikerogammarus haemobaphes	RUS17-23_DH1	Gorny Balykley	Russia	49.5436	45.0805	19.08.2017	0-1 m	GTCA082	Arthur Sands, Maxim Vinarski	ON258091	-	This study, Nature Research Centre	BOLD:AAX9262
Dikerogammarus haemobaphes	RUS17-26_DH1	Khryshchevskiy	Russia	47.6969	40.9272	20.08.2017	0-1 m	GTCA083	Arthur Sands, Maxim Vinarski	ON258074	-	This study, Nature Research Centre	BOLD:AEO1330
Dikerogammarus haemobaphes	RUS17-26_DH2	Khryshchevskiy	Russia	47.6969	40.9272	20.08.2017	0-1 m	GTCA084	Arthur Sands, Maxim Vinarski	ON258128	-	This study, Nature Research Centre	BOLD:AEO1330
Dikerogammarus haemobaphes	RUS17-32_DH1	Selitrennoye	Russia	47.1671	47.4487	30.08.2017	0-1 m	GTCA085	Arthur Sands	ON258142	-	This study, Nature Research Centre	BOLD:AAX9262
Dikerogammarus haemobaphes	RUS17-32_DH2	Selitrennoye	Russia	47.1671	47.4487	30.08.2017	0-1 m	GTCA086	Arthur Sands	ON258038	-	This study, Nature Research Centre	BOLD:AAX9262
Dikerogammarus haemobaphes	Dhae_DUKP14F	North Crimean Canal	Ukraine	46.1828	33.5432	11.07.2011	0-1 m	N/A	Tomasz Rewicz, Radomir Jaskula, Marek Michalski	MN342932	-	Jazdzewska et al. 2020	BOLD:ADB9467
Dikerogammarus haemobaphes	DTDL-2-TR041	Durugol liman	Turkey	41.3163	28.6205	01.09.2007	0-1 m	N/A	Michal Grabowski, Karolina Bacela	MN343268	-	Jazdzewska et al. 2020	BOLD:AEO1330
Dikerogammarus haemobaphes	DUDM-15-TBQ29	Dniester, Mayaki	Ukraine	46.4128	30.2585	12.07.2011	0-1 m	N/A	Tomasz Rewicz, Radomir Jaskula, Marek Michalski	MN343200	-	Jazdzewska et al. 2020	BOLD:AEO1330
Dikerogammarus haemobaphes	DUDJ-1	Dniester, Jampol	Ukraine	48.2309	28.2775	22.07.2011	0-1 m	N/A	Tomasz Rewicz, Radomir Jaskula, Marek Michalski	MN342876	-	Jazdzewska et al. 2020	BOLD:AEO1330
Dikerogammarus haemobaphes	DUDS-1-TBQ5	Doniec, Starodubivka	Ukraine	48.8915	37.8011	05.07.2011	0-1 m	N/A	Tomasz Rewicz, Radomir Jaskula, Marek Michalski	MN343247	-	Jazdzewska et al. 2020	BOLD:AEO1330
Dikerogammarus haemobaphes	DUKF-13-TBQ19	Kercz peninsula, Frontove	Ukraine	45.1865	35.4718	10.07.2011	0-1 m	N/A	Tomasz Rewicz, Radomir Jaskula, Marek Michalski	MN343092	-	Jazdzewska et al. 2020	BOLD:AEO1330
Dikerogammarus haemobaphes	JDS50-1-F-JDS50	Danube, Orjachovo/Bechet	Bulgaria	43.7499	23.8987	2013	0-1 m	N/A	Joint Danube Survey	MN343237	-	Jazdzewska et al. 2020	BOLD:ADB9467
Dikerogammarus haemobaphes	JDS68-1-F-JDS68	Danube, Nufaru	Romania	45.1595	28.9089	2013	0-1 m	N/A	Joint Danube Survey	MN343059	-	Jazdzewska et al. 2020	BOLD:ADB9467
Dikerogammarus haemobaphes	DUDM-9-F-UA030	Dniester, Mayaki	Ukraine	46.4128	30.2585	22.08.2009	0-1 m	N/A	Michal Grabowski, Karolina Bacela-Spychalska, Tomasz Mamos	MN343126	-	Jazdzewska et al. 2020	BOLD:ADB9467
Dikerogammarus haemobaphes	DUKP-17-F-TBQ21	North Crimean canal, Stavky	Ukraine	46.1828	33.5432	11.07.2011	0-1 m	N/A	Tomasz Rewicz, Radomir Jaskula, Marek Michalski	MN343079	-	Jazdzewska et al. 2020	BOLD:ADB9467
Dikerogammarus oskari	KAZ17-22_DIOS1	Caspian Sea	Kazakhstan	43.7414	50.6763	18.06.2017	44 m	GTCA087	PRIDE team	-	ON258218	This study, Nature Research Centre	N/A
Dikerogammarus oskari	KAZ17-22_DIOS2	Caspian Sea	Kazakhstan	43.7414	50.6763	18.06.2017	44 m	GTCA088	PRIDE team	-	ON258298	This study, Nature Research Centre	N/A
Dikerogammarus villosus	LT20-10_DV1	Juodkrante	Lithuania	55.5449	21.1242	03.09.2020	0-1 m	GTCA089	Denis Copilas-Ciocianu	ON258099	ON258291	This study, Nature Research Centre	BOLD:AAI9938
Dikerogammarus villosus	BS9_DV1	Razim Lake (Capul Doloșman)	Romania	44.7564	28.9425	23.05.2018	0-1 m	GTCA090	Denis Copilas-Ciocianu	ON257995	ON258216	This study, Nature Research Centre	BOLD:AAI9938
Dikerogammarus villosus	UA12-15_DV1	Simferopol WR	Ukraine	44.9214	34.1631	06.10.2012	0-1 m	GTCA091	Kestutis Arbaciauskas	ON258034	ON258244	This study, Nature Research Centre	BOLD:AAI9938
Dikerogammarus villosus	DB3_DV1	Bugeac Lake near Almalau	Romania	44.073	27.4015	20.05.2019	0-1 m	GTCA092	Denis Copilas-Ciocianu	ON257979	ON258205	This study, Nature Research Centre	BOLD:AAI9938
Dikerogammarus villosus	UA12-9_DV1	Mykolaiv North, Bug Liman	Ukraine	47.1126	31.8655	04.10.2012	0-1 m	GTCA093	Kestutis Arbaciauskas	ON258152	-	This study, Nature Research Centre	BOLD:AAI9938
Dikerogammarus villosus	14DON_DV1	Ilovlya, Ilovlinsky district	Russia	49.23	43.9102	24.08.2016	0-1 m	GTCA094	Dmitry Palatov	ON258020	-	This study, Nature Research Centre	BOLD:AAI9938
Dikerogammarus villosus	14DON_DV2	Ilovlya, Ilovlinsky district	Russia	49.23	43.9102	24.08.2016	0-1 m	GTCA095	Dmitry Palatov	ON257935	-	This study, Nature Research Centre	BOLD:AAI9938
Dikerogammarus villosus	14DON_DV3	Ilovlya, Ilovlinsky district	Russia	49.23	43.9102	24.08.2016	0-1 m	GTCA096	Dmitry Palatov	ON257943	-	This study, Nature Research Centre	BOLD:AAI9938
Dikerogammarus villosus	17Saratov_DIVI1	Usovo	Russia	51.8152	46.5367	06.08.2020	0-1 m	GTCA097	Dmitry Palatov	ON257969	-	This study, Nature Research Centre	BOLD:AAI9938
Dikerogammarus villosus	17Saratov_DIVI2	Usovo	Russia	51.8152	46.5367	06.08.2020	0-1 m	GTCA098	Dmitry Palatov	ON258067	-	This study, Nature Research Centre	BOLD:AAI9938
Dikerogammarus villosus	RUS17-18_DV1	Chervlenoye	Russia	48.4541	44.3618	18.08.2017	0-1 m	GTCA099	Arthur Sands, Maxim Vinarski	ON257961	-	This study, Nature Research Centre	BOLD:AAI9938
Dikerogammarus villosus	TR41_1	Durugol liman	Turkey	41.3163	28.6205	01.9.2007	0-1 m	N/A	Michal Grabowski, Karolina Bacela	ON258087	-	Rewicz et al. 2015	BOLD:AAI9938
Dikerogammarus villosus	TBQ33_1	Sasik lake near Primorskoje village	Ukraine	45.5401	29.655	14.07.2011	0-1 m	N/A	Tomasz Rewicz, Radomir Jaskula, Marek Michalski	ON258026	-	Rewicz et al. 2015	BOLD:AAI9938
Dikerogammarus villosus	UA029A_1	Dniestrovskij Liman, Owidiopol	Ukraine	46.257	30.4191	22.08.2009	0-1 m	N/A	Michal Grabowski, Karolina Bacela-Spychalska, Tomasz Mamos	ON258052	-	Rewicz et al. 2015	BOLD:AAI9938
Dikerogammarus villosus	UA09_1	Dniepr river (oxbow lake), Chortyca Island near Zaporozhye	Ukraine	47.7917	35.1257	14.08.2009	0-1 m	N/A	Michal Grabowski, Karolina Bacela-Spychalska, Tomasz Mamos	ON258086	-	Rewicz et al. 2015	BOLD:AAI9938
Dikerogammarus villosus	TBQ5_3	Seversky Donets near Starodubivka village	Ukraine	48.8915	37.8011	05.07.2011	0-1 m	N/A	Tomasz Rewicz, Radomir Jaskula, Marek Michalski	ON257934	-	Rewicz et al. 2015	BOLD:AAI9938
Echinogammarus karadagiensis	RUS21-10_ECKA1	Durso, Black Sea shore	Russia	44.6778	37.5628	12.06.2021	0-1 m	GTCA100	Ivan Marin, Dmitry Palatov	ON258047	ON258251	This study, Nature Research Centre	BOLD:AEN9684
Echinogammarus karadagiensis	RUS21-10_ECKA2	Durso, Black Sea shore	Russia	44.6778	37.5628	12.06.2021	0-1 m	GTCA101	Ivan Marin, Dmitry Palatov	ON258095	ON258287	This study, Nature Research Centre	BOLD:AEN9684
Echinogammarus mazestiensis	N/A	Sochi, Mazesta River mouth	Russia	43.5431	39.7913	May 2019	0-1 m	N/A	Ivan Marin, Dmitry Palatov	MZ363978	-	Marin & Palatov 2021	BOLD:AEK0785
Echinogammarus mazestiensis	N/A	Sochi, Mazesta River mouth	Russia	43.5431	39.7913	May 2019	0-1 m	N/A	Ivan Marin, Dmitry Palatov	MZ363979	-	Marin & Palatov 2021	BOLD:AEK0785
Echinogammarus mazestiensis	N/A	Sochi, Mazesta River mouth	Russia	43.5431	39.7913	May 2019	0-1 m	N/A	Ivan Marin, Dmitry Palatov	MZ363998	-	Marin & Palatov 2021	BOLD:AEK0785
Echinogammarus mazestiensis	N/A	Sochi, Mazesta River mouth	Russia	43.5431	39.7913	May 2019	0-1 m	N/A	Ivan Marin, Dmitry Palatov	MZ363999	-	Marin & Palatov 2021	BOLD:AEK0785
Gammaracanthus caspius	N/A	Caspian Sea, 100km SW Baku	Azerbaijan	39.8	50.8	1991	0-1 m	N/A	N/A	AY061797	-	Vainola et al. 2001	BOLD:AAI7051
Gmelina aestuarica	BS8_GMAE1	Razim Lake 1	Romania	44.9424	28.8605	22.05.2018	0-1 m	GTCA102	Denis Copilas-Ciocianu	ON258001	-	This study, Nature Research Centre	BOLD:AEO1312
Gmelina aestuarica	BS8_GMAE2	Razim Lake 1	Romania	44.9424	28.8605	22.05.2018	0-1 m	GTCA103	Denis Copilas-Ciocianu	ON258135	-	This study, Nature Research Centre	BOLD:AEO1312
Gmelina costata	1CASP_GMCO1	43 km north of Aktau	Kazakhstan	44.056	50.871	09.08.2018	0-1 m	GTCA104	Dmitry Palatov	ON257923	-	This study, Nature Research Centre	BOLD:AEO3779
Gmelina costata	1CASP_GMCO2	43 km north of Aktau	Kazakhstan	44.056	50.871	09.08.2018	0-1 m	GTCA105	Dmitry Palatov	ON258057	-	This study, Nature Research Centre	BOLD:AEO3779
Gmelina costata	KAZ17-34_GMCO1	Aktau	Kazakhstan	43.6296	51.1692	11.06.2017	0-1 m	GTCA106	PRIDE team	ON257941	ON258176	This study, Nature Research Centre	BOLD:AEO3779
Gmelina costata	KAZ17-34_GMCO2	Aktau	Kazakhstan	43.6296	51.1692	11.06.2017	0-1 m	GTCA107	PRIDE team	ON258149	ON258326	This study, Nature Research Centre	BOLD:AEO3779
Gmelinopsis tuberculata	UA21-7_GMTU1	Gola Prystan	Ukraine	46.5383	32.532	27.08.2021	8 m	GTCA108	Denis Copilas-Ciocianu	ON258107	ON258296	This study, Nature Research Centre	BOLD:AEO5797
Jugogammarus kusceri	JUG1_JUKU1	Poltarica Spring, Gradicek	Slovenia	45.8866	14.7684	28.08.2020	0-1 m	GTCA109	Teo Delic	ON257953	ON258187	This study, Nature Research Centre	BOLD:AEA2710
Jugogammarus kusceri	JUG1_JUKU2	Poltarica Spring, Gradicek	Slovenia	45.8866	14.7684	28.08.2020	0-1 m	GTCA110	Teo Delic	ON257976	ON258202	This study, Nature Research Centre	BOLD:AEA2710
Jugogammarus kusceri	JUG1_JUKU3	Poltarica Spring, Gradicek	Slovenia	45.8866	14.7684	28.08.2020	0-1 m	GTCA111	Teo Delic	ON258077	ON258274	This study, Nature Research Centre	BOLD:AEA2710
Lanceogammarus andrussovi	BIOUG53685-B04	North Crimean canal near Stavky village	Ukraine	46.183	33.543	11.07.2011	0-1 m	N/A	Tomasz Rewicz, Radomir Jaskula, Marek Michalski	ON257966	-	This study, CCDB	BOLD:AEE4426
Lanceogammarus andrussovi	BIOUG53685-B03	North Crimean canal near Stavky village	Ukraine	46.183	33.543	11.07.2011	0-1 m	N/A	Tomasz Rewicz, Radomir Jaskula, Marek Michalski	ON257999	-	This study, CCDB	BOLD:AEE4426
Lanceogammarus andrussovi	BS12_LAAN1	Ezerets Lake	Bulgaria	43.5874	28.559	24.05.2018	0-1 m	GTCA112	Denis Copilas-Ciocianu	ON257952	ON258186	This study, Nature Research Centre	BOLD:AEE4426
Lanceogammarus andrussovi	BS13_LAAN1	Ezerets Lake	Bulgaria	43.5874	28.559	24.05.2018	0-1 m	GTCA113	Denis Copilas-Ciocianu	ON257946	ON258180	This study, Nature Research Centre	BOLD:AEE4426
Lanceogammarus andrussovi	KAZ17-07_LAAN1	Caspian Sea	Kazakhstan	44.509	49.9944	16.06.2017	7 m	GTCA114	PRIDE team	ON258140	ON258319	This study, Nature Research Centre	BOLD:AEE4426
Monoporeia microphtalma	KAZ17-24_MOMI1	Caspian Sea	Kazakhstan	43.6995	50.4681	18.06.2017	142 m	GTCA115	PRIDE team	ON258071	ON258270	This study, Nature Research Centre	BOLD:AEO4481
Monoporeia microphtalma	KAZ17-24_MOMI2	Caspian Sea	Kazakhstan	43.6995	50.4681	18.06.2017	142 m	GTCA116	PRIDE team	ON257977	ON258203	This study, Nature Research Centre	BOLD:AEO4481
Niphargogammarus aequimanus	SLOCHN206	Gilan	Iran	37.38	50.18		15 m	SLOCHN206	Alireza Mirzajani, Boris Sket	KF478576	-	Hou et al. 2014	BOLD:ADZ8753
Niphargogammarus quadrimanus	KAZ17-17_NIQU1	Caspian Sea	Kazakhstan	44.2447	50.6658	17.06.2017	20 m	GTCA117	PRIDE team	ON258131	ON258311	This study, Nature Research Centre	BOLD:ADZ8753
Obesogammarus boeoticus	GR21-4_OBBO1	Paralimni lake	Greece	38.4515	23.3617	10.09.2021	0-1 m	GTCA118	Denis Copilas-Ciocianu	ON258145	ON258322	This study, Nature Research Centre	BOLD:AEO0048
Obesogammarus boeoticus	GR21-4_OBBO2	Paralimni lake	Greece	38.4515	23.3617	10.09.2021	0-1 m	GTCA119	Denis Copilas-Ciocianu	ON257938	ON258173	This study, Nature Research Centre	BOLD:AEO0048
Obesogammarus boeoticus	COIPsp11-GR23-5	Lake Limni Paralimni	Greece	38.4519	23.361	17.08.2008	0-1 m	GTCA120	Michal Grabowski, Karolina Bacela, Tomasz Mamos	ON258093	-	This study, Nature Research Centre	BOLD:AEO0048
Obesogammarus boeoticus	COIPsp12-GR23-8	Lake Limni Paralimni	Greece	38.4519	23.361	17.08.2008	0-1 m	GTCA121	Michal Grabowski, Karolina Bacela, Tomasz Mamos	ON258151	-	This study, Nature Research Centre	BOLD:AEO0048
Obesogammarus crassus	LT20-10_OC1	Juodkrante	Lithuania	55.5449	21.1242	03.09.2020	0-1 m	GTCA122	Denis Copilas-Ciocianu	ON257959	ON258192	This study, Nature Research Centre	BOLD:AAE2766
Obesogammarus crassus	LT20-8_OC1	Metelys Lake	Lithuania	54.305	23.7479	27.08.2020	0-1 m	GTCA123	Denis Copilas-Ciocianu	ON258138	ON258317	This study, Nature Research Centre	BOLD:AAE2766
Obesogammarus crassus	BS10_OC1	Sinoe	Romania	44.548	28.7762	23.05.2018	0-1 m	GTCA124	Denis Copilas-Ciocianu	ON258010	ON258228	This study, Nature Research Centre	BOLD:AAE2766
Obesogammarus crassus	1CASP_OC1	43 km north of Aktau	Kazakhstan	44.056	50.871	09.08.2018	0-1 m	GTCA125	Dmitry Palatov	ON258102	ON258293	This study, Nature Research Centre	BOLD:AAE2766
Obesogammarus crassus	1CASP_OC3	43 km north of Aktau	Kazakhstan	44.056	50.871	09.08.2018	0-1 m	GTCA126	Dmitry Palatov	ON258004	ON258224	This study, Nature Research Centre	BOLD:AAE2766
Obesogammarus crassus	RUS21-6_OBCR1	Dagestan, Caspian Sea	Russia	41.8739	48.5519	06.08.2021	0-1 m	GTCA127	Ivan Marin, Dmitry Palatov	ON258055	ON258256	This study, Nature Research Centre	BOLD:AAE2766
Obesogammarus crassus	RUS21-6_OBCR2	Dagestan, Caspian Sea	Russia	41.8739	48.5519	06.08.2021	0-1 m	GTCA128	Ivan Marin, Dmitry Palatov	ON258090	ON258284	This study, Nature Research Centre	BOLD:AAE2766
Obesogammarus crassus	MD18_Ocras _2012_3	Artificial lake near Costesti	Moldova	46.8777	28.75	11.08.2012	0-1 m	N/A	Tomasz Rewicz, Radomir Jaskula, Agnieszka Rewicz, Maciej Podsiadlo	ON258050	-	This study, University of Lodz	BOLD:AAE2766
Obesogammarus crassus	BIOUG53685-D12	Danube branch near Stara Nekrasivka	Ukraine	45.337	28.955	13.07.2011	0-1 m	N/A	Tomasz Rewicz, Radomir Jaskula, Marek Michalski	ON258041	-	This study, CCDB	BOLD:AAE2766
Obesogammarus crassus	BIOUG53686-C07	Dniester river in Mayaki village, road bridge	Ukraine	46.413	30.259	12.07.2011	0-1 m	N/A	Tomasz Rewicz, Radomir Jaskula, Marek Michalski	ON257997	-	This study, CCDB	BOLD:AAE2766
Obesogammarus crassus	BIOUG53687-H08	Liman connected with Dnieprovski Liman, near village Olexandrivka	Ukraine	46.627	32.09	17.08.2009	0-1 m	N/A	Michal Grabowski, Karolina Bacela-Spychalska, Tomasz Mamos	ON258114	-	This study, CCDB	BOLD:AAE2766
Obesogammarus crassus	BIOUG53686-D08	Kolchystki reservoir	Ukraine	47.25	37.497	07.07.2011	0-1 m	N/A	Tomasz Rewicz, Radomir Jaskula, Marek Michalski	ON257918	-	This study, CCDB	BOLD:AAE2766
Obesogammarus obesus	UA12-6_OBOB1	Pivdenne, Dniester Liman W	Ukraine	46.2799	30.1542	30.09.2012	0-1 m	GTCA129	Kestutis Arbaciauskas	ON258094	ON258286	This study, Nature Research Centre	BOLD:ADD8226
Obesogammarus obesus	UA12-4_OBOB1	Kotlabukh	Ukraine	45.4986	28.9647	29.09.2012	0-1 m	GTCA130	Kestutis Arbaciauskas	ON258054	ON258255	This study, Nature Research Centre	BOLD:ADD8226
Obesogammarus obesus	UA12-4_OBOB2	Kotlabukh	Ukraine	45.4986	28.9647	29.09.2012	0-1 m	GTCA131	Kestutis Arbaciauskas	-	ON258302	This study, Nature Research Centre	N/A
Obesogammarus obesus	RO21-1_OBOB1	Sarichioi	Romania	44.9422	28.861	30.08.2021	0-1 m	GTCA132	Denis Copilas-Ciocianu	ON257987	ON258211	This study, Nature Research Centre	BOLD:ADD8226
Obesogammarus obesus	BIOUG52511-D03	North Crimean canal near Stavky village	Ukraine	46.183	33.543	11.07.2011	0-1 m	N/A	Tomasz Rewicz, Radomir Jaskula, Marek Michalski	ON258126	-	This study, CCDB	BOLD:ADD8226
Obesogammarus platycheir	KZ1_OBPL1	Zam’yany	Russia	46.825	47.605	05.05.2000	0-1 m	GTCA133	Kestutis Arbaciauskas	ON257958	ON258191	This study, Nature Research Centre	BOLD:AEO4327
Obesogammarus subnudus	5Casp_OBSU1	Baku, Pirralahi island	Azerbaijan	40.4893	50.3304	29.08.2014	0-1 m	GTCA134	Dmitry Palatov	ON257963	ON258195	This study, Nature Research Centre	BOLD:AEO5253
Obesogammarus subnudus	5Casp_OBSU2	Baku, Pirralahi island	Azerbaijan	40.4893	50.3304	29.08.2014	0-1 m	GTCA135	Dmitry Palatov	ON258037	ON258246	This study, Nature Research Centre	BOLD:AEO5253
Obesogammarus subnudus	1CASP_OBSU1	43 km north of Aktau	Kazakhstan	44.056	50.871	09.08.2018	0-1 m	GTCA136	Dmitry Palatov	ON257964	ON258196	This study, Nature Research Centre	BOLD:AEO5253
Obesogammarus subnudus	1CASP_OBSU2	43 km north of Aktau	Kazakhstan	44.056	50.871	09.08.2018	0-1 m	GTCA137	Dmitry Palatov	ON257926	ON258167	This study, Nature Research Centre	BOLD:AEO5253
Onisimus caspius	KAZ17-23_ONCA1	Caspian Sea	Kazakhstan	43.724	50.5703	18.06.2017	101 m	GTCA138	PRIDE team	ON258125	ON258308	This study, Nature Research Centre	BOLD:AEO3951
Onisimus caspius	KAZ17-24_ONCA1	Caspian Sea	Kazakhstan	43.6995	50.4681	18.06.2017	142 m	GTCA139	PRIDE team	ON257980	ON258206	This study, Nature Research Centre	BOLD:AEO3952
Paraniphargoides motasi	SLOCHN188	Gilan	Iran	37.38	50.18		10 m	SLOCHN188	Alireza Mirzajani, Boris Sket	KF478571	-	Hou et al. 2014	BOLD:AEA2296
Pontogammarus abbreviatus	KZ1_POAB2	Zam’yany	Russia	46.825	47.605	05.05.2000	0-1 m	GTCA140	Kestutis Arbaciauskas	-	ON258220	This study, Nature Research Centre	N/A
Pontogammarus abbreviatus	RUS21-6_POAB1	Dagestan, Caspian Sea	Russia	41.8739	48.5519	06.08.2021	0-1 m	GTCA141	Ivan Marin, Dmitry Palatov	ON258124	ON258307	This study, Nature Research Centre	BOLD:AAF7811
Pontogammarus abbreviatus	RUS21-6_POAB2	Dagestan, Caspian Sea	Russia	41.8739	48.5519	06.08.2021	0-1 m	GTCA142	Ivan Marin, Dmitry Palatov	ON257971	ON258199	This study, Nature Research Centre	BOLD:AAF7811
Pontogammarus aestuarius	1CASP_POAE1	43 km north of Aktau	Kazakhstan	44.056	50.871	09.08.2018	0-1 m	GTCA143	Dmitry Palatov	ON258019	ON258235	This study, Nature Research Centre	BOLD:AEO4365
Pontogammarus borceae	BS7_PB1	Babadag lake	Romania	44.9425	28.7485	22.05.2018	0-1 m	GTCA144	Denis Copilas-Ciocianu	ON257925	ON258165	This study, Nature Research Centre	BOLD:AAF7810
Pontogammarus borceae	BS7_PB2	Babadag lake	Romania	44.9425	28.7485	22.05.2018	0-1 m	GTCA145	Denis Copilas-Ciocianu	ON258079	ON258276	This study, Nature Research Centre	BOLD:AAF7810
Pontogammarus borceae	BS7A_STESP	Babadag lake	Romania	44.9425	28.7485	22.05.2018	0-1 m	GTCA146	Denis Copilas-Ciocianu	ON258011	ON258229	This study, Nature Research Centre	BOLD:AAF7810
Pontogammarus borceae	BS8_PB1	Razim Lake 1	Romania	44.9424	28.8605	22.05.2018	0-1 m	GTCA147	Denis Copilas-Ciocianu	ON257956	ON258189	This study, Nature Research Centre	BOLD:AAF7810
Pontogammarus borceae	BS8_PB2	Razim Lake 1	Romania	44.9424	28.8605	22.05.2018	0-1 m	GTCA148	Denis Copilas-Ciocianu	ON258101	ON258292	This study, Nature Research Centre	BOLD:AAF7810
Pontogammarus borceae	AZB17-2_POBO1	Shuraabad	Azerbaijan	40.7788	49.5518	19.05.2017	0-1 m	GTCA149	PRIDE team	ON258015	ON258232	This study, Nature Research Centre	BOLD:AAF7811
Pontogammarus borceae	AZB17-2_POBO2	Shuraabad	Azerbaijan	40.7788	49.5518	19.05.2017	0-1 m	GTCA150	PRIDE team	ON258123	ON258306	This study, Nature Research Centre	BOLD:AAF7811
Pontogammarus borceae	UA21-2_PB1	Pivdenne, Dniester liman	Ukraine	46.2799	30.1542	25.08.2021	0-1 m	GTCA151	Denis Copilas-Ciocianu	ON258068	ON258267	This study, Nature Research Centre	BOLD:AEC2438
Pontogammarus borceae	UA21-2_PB2	Pivdenne, Dniester liman	Ukraine	46.2799	30.1542	25.08.2021	0-1 m	GTCA152	Denis Copilas-Ciocianu	ON258136	ON258315	This study, Nature Research Centre	BOLD:AEC2438
Pontogammarus borceae	MD30_Pbor_2012_3	Stream near Achtopol	Bulgaria	42.103	27.9237	17.08.2012	0-1 m	N/A	Tomasz Rewicz, Radomir Jaskula, Agnieszka Rewicz, Maciej Podsiadlo	ON257968	-	This study, University of Lodz	BOLD:ADZ0937
Pontogammarus borceae	MD30_Pbor_2012_1	Stream near Achtopol	Bulgaria	42.103	27.9237	17.08.2012	0-1 m	N/A	Tomasz Rewicz, Radomir Jaskula, Agnieszka Rewicz, Maciej Podsiadlo	ON258006	-	This study, University of Lodz	BOLD:ADZ0937
Pontogammarus cf. aestuarius	UA12-9_POAE1	Mykolaiv North, Bug Liman	Ukraine	47.1126	31.8655	04.10.2012	0-1 m	GTCA153	Kestutis Arbaciauskas	ON257985	ON258210	This study, Nature Research Centre	BOLD:AAB7665
Pontogammarus maeoticus	SFG_POMA1	Sfantu Gheorghe	Romania	44.8917	29.6226	08.09.2018	0-1 m	GTCA154	Mihai Pop	ON257951	ON258185	This study, Nature Research Centre	BOLD:AAB4266
Pontogammarus maeoticus	SFG_POMA2	Sfantu Gheorghe	Romania	44.8917	29.6226	08.09.2018	0-1 m	GTCA155	Mihai Pop	ON257978	ON258204	This study, Nature Research Centre	BOLD:AAB4266
Pontogammarus maeoticus	AZB17-6_POMA1	Togay	Azerbaijan	41.2077	49.143	19.05.2017	0-1 m	GTCA156	PRIDE team	ON258154	ON258328	This study, Nature Research Centre	BOLD:AAB4267
Pontogammarus maeoticus	AZB17-6_POMA2	Togay	Azerbaijan	41.2077	49.143	19.05.2017	0-1 m	GTCA157	PRIDE team	ON258075	ON258272	This study, Nature Research Centre	BOLD:AAB4267
Pontogammarus maeoticus	UA12-11_POMA1	Oleksandrivka, Dnieper Liman N	Ukraine	46.5946	32.1202	04.10.2012	0-1 m	GTCA158	Kestutis Arbaciauskas	ON258096	ON258288	This study, Nature Research Centre	BOLD:AAB4266
Pontogammarus maeoticus	UA12-11_POMA2	Oleksandrivka, Dnieper Liman N	Ukraine	46.5946	32.1202	04.10.2012	0-1 m	GTCA159	Kestutis Arbaciauskas	ON258009	ON258227	This study, Nature Research Centre	BOLD:AAB4266
Pontogammarus maeoticus	MD3_POMA1	Georgia	Ureki	41.98	41.758	30.07.2019	0-1 m	GTCA160	Mikail Daneliya	ON258070	ON258269	This study, Nature Research Centre	BOLD:AAB4266
Pontogammarus maeoticus	MD3_POMA2	Georgia	Ureki	41.98	41.758	30.07.2019	0-1 m	GTCA161	Mikail Daneliya	ON258061	ON258261	This study, Nature Research Centre	BOLD:AAB4266
Pontogammarus maeoticus	MD3_POMA3	Georgia	Ureki	41.98	41.758	30.07.2019	0-1 m	GTCA162	Mikail Daneliya	ON257944	ON258178	This study, Nature Research Centre	BOLD:AAB4266
Pontogammarus maeoticus	RUS21-3_POMA1	Malyi Zhemchy, Znyi Island, Caspian Sea	Russia	45.0486	48.31	20.09.2021	4-5 m	GTCA163	Ivan Marin, Dmitry Palatov	ON258066	ON258266	This study, Nature Research Centre	BOLD:AAB4267
Pontogammarus maeoticus	RUS21-3_POMA2	Malyi Zhemchy, Znyi Island, Caspian Sea	Russia	45.0486	48.31	20.09.2021	4-5 m	GTCA164	Ivan Marin, Dmitry Palatov	ON258083	ON258279	This study, Nature Research Centre	BOLD:AAB4267
Pontogammarus maeoticus	C16	Crimea	Crimea	45.48	36.32	2006	0-1 m	N/A	Grintsov V.	KC797078	-	Nahavandi et al. 2013	BOLD:AAB4267
Pontogammarus maeoticus	C17	Crimea	Crimea	45.48	36.32	2006	0-1 m	N/A	Grintsov V.	KC797079	-	Nahavandi et al. 2013	BOLD:AAB4267
Pontogammarus maeoticus	BIOUG53687-F10	Black Sea	Ukraine	46.486	31.639	18.08.2009	0-1 m	N/A	Michal Grabowski, Karolina Bacela-Spychalska, Tomasz Mamos	ON258103	-	This study, CCDB	BOLD:AAB4266
Pontogammarus maeoticus	TBQ23_Pmaet_2011_1	Dniprvska gulf, near Oleksandrivka village	Ukraine	46.6018	32.1179	11.07.2011	0-1 m	N/A	Tomasz Rewicz, Radomir Jaskula, Marek Michalski	ON257932	-	This study, University of Lodz	BOLD:AAB4266
Pontogammarus maeoticus	BIOUG55275-A09	Bugskiy Liman, village Lymany	Ukraine	46.745	31.946	17.08.2009	0-1 m	N/A	Michal Grabowski, Karolina Bacela-Spychalska, Tomasz Mamos	ON258105	-	This study, CCDB	BOLD:AAB4266
Pontogammarus maeoticus	BIOUG53685-D09	lagoon near Melekyne village	Ukraine	46.944	37.384	07.07.2011	0-1 m	N/A	Tomasz Rewicz, Radomir Jaskula, Marek Michalski	ON258118	-	This study, CCDB	BOLD:AAB4267
Pontogammarus maeoticus	BIOUG53685-G08	Azov Sea near Samsonove village	Ukraine	47.095	38.014	06.07.2011	0-1 m	N/A	Tomasz Rewicz, Radomir Jaskula, Marek Michalski	ON258025	-	This study, CCDB	BOLD:AAB4267
Pontogammarus robustoides	LT20-10_PR1	Juodkrante	Lithuania	55.5449	21.1242	03.09.2020	0-1 m	GTCA165	Denis Copilas-Ciocianu	ON258141	ON258320	This study, Nature Research Centre	BOLD:AAB7665
Pontogammarus robustoides	DB3_PR2	Bugeac Lake near Almalau	Romania	44.073	27.4015	20.05.2019	0-1 m	GTCA166	Denis Copilas-Ciocianu	ON258023	ON258237	This study, Nature Research Centre	BOLD:AAB7665
Pontogammarus robustoides	DB3_PR3	Bugeac Lake near Almalau	Romania	44.073	27.4015	20.05.2019	0-1 m	GTCA167	Denis Copilas-Ciocianu	ON258051	ON258253	This study, Nature Research Centre	BOLD:AAB7665
Pontogammarus robustoides	E40D7P2_PR1	Batumi	Georgia	41.6023	41.5734	03.08.2019	0-1 m	GTCA168	Denis Copilas-Ciocianu	ON258060	ON258260	This study, Nature Research Centre	BOLD:AAB7665
Pontogammarus robustoides	BS12_PR1	Ezerets Lake	Bulgaria	43.5874	28.559	24.05.2018	0-1 m	GTCA169	Denis Copilas-Ciocianu	ON258063	ON258263	This study, Nature Research Centre	BOLD:AAB7665
Pontogammarus robustoides	1CASP_PR1	43 km north of Aktau	Kazakhstan	44.056	50.871	09.08.2018	0-1 m	GTCA170	Dmitry Palatov	ON257970	ON668380	This study, Nature Research Centre	BOLD:AAB7665
Pontogammarus robustoides	1CASP_PR2	43 km north of Aktau	Kazakhstan	44.056	50.871	09.08.2018	0-1 m	GTCA171	Dmitry Palatov	ON257936	ON668379	This study, Nature Research Centre	BOLD:AAB7665
Pontogammarus robustoides	AZB17-15_PR1	Gumbashi	Azerbaijan	38.9473	48.7686	22.05.2017	0-1 m	GTCA172	PRIDE team	ON258044	ON258248	This study, Nature Research Centre	BOLD:AAB7665
Pontogammarus robustoides	AZB17-15_PR2	Gumbashi	Azerbaijan	38.9473	48.7686	22.05.2017	0-1 m	GTCA173	PRIDE team	ON258018	ON258234	This study, Nature Research Centre	BOLD:AAB7665
Pontogammarus robustoides	RUS21-5_PORO1	Ak-Kem Lake, Makhachkala	Russia	42.964	47.5425	18.08.2021	0-1 m	GTCA174	Ivan Marin, Dmitry Palatov	ON258058	ON258258	This study, Nature Research Centre	BOLD:AAB7665
Pontogammarus robustoides	RUS21-5_PORO2	Ak-Kem Lake, Makhachkala	Russia	42.964	47.5425	18.08.2021	0-1 m	GTCA175	Ivan Marin, Dmitry Palatov	ON258035	ON258245	This study, Nature Research Centre	BOLD:AAB7665
Pontogammarus robustoides	RUS21-11_PR1	estuary Durso river	Russia	44.6785	37.5616	12.06.2021	0-1 m	GTCA176	Ivan Marin, Dmitry Palatov	ON258085	ON258280	This study, Nature Research Centre	BOLD:AAB7665
Pontogammarus robustoides	RUS21-11_PR2	estuary Durso river	Russia	44.6785	37.5616	12.06.2021	0-1 m	GTCA177	Ivan Marin, Dmitry Palatov	ON258076	ON258273	This study, Nature Research Centre	BOLD:AAB7665
Pontogammarus robustoides	TBQ22_Prob_2011_12	Dnieper river in Cherson, road bridge	Ukraine	46.6746	32.7201	11.07.2011	0-1 m	N/A	Tomasz Rewicz, Radomir Jaskula, Marek Michalski	ON258073	-	This study, CCDB	BOLD:AAB7665
Pontogammarus robustoides	TBQ33_Prob_2011_2	Sasik lake near Primorskoje village	Ukraine	45.5401	29.655	14.07.2011	0-1 m	N/A	Tomasz Rewicz, Radomir Jaskula, Marek Michalski	MN322611	-	Csabai et al. 2020	BOLD:AAB7665
Pontogammarus robustoides	BG41_Prob_2007_6	Liman Durngol	Turkey	41.3163	28.6206	01.09.2007	0-1 m	N/A	Michal Grabowski, Karolina Bacela	ON257930	-	This study, University of Lodz	BOLD:AAB7665
Pontogammarus sarsi	AZB17-2_POSA1	Shuraabad	Azerbaijan	40.7788	49.5518	19.05.2017	0-1 m	GTCA178	PRIDE team	ON258029	ON258241	This study, Nature Research Centre	BOLD:AEO1159
Pontogammarus sarsi	AZB17-2_POSA2	Shuraabad	Azerbaijan	40.7788	49.5518	19.05.2017	0-1 m	GTCA179	PRIDE team	ON257965	ON258197	This study, Nature Research Centre	BOLD:AEO1159
Pontogammarus sarsi	RUS21-6_POSA1	Dagestan, Caspian Sea	Russia	41.8739	48.5519	06.08.2021	0-1 m	GTCA180	Ivan Marin, Dmitry Palatov	ON257920	ON258162	This study, Nature Research Centre	BOLD:AEO1159
Pontogammarus sarsi	RUS21-6_POSA2	Dagestan, Caspian Sea	Russia	41.8739	48.5519	06.08.2021	0-1 m	GTCA181	Ivan Marin, Dmitry Palatov	ON257991	ON258214	This study, Nature Research Centre	BOLD:AEO1159
Pontogammarus setosus	E40D2P2_POSE1	Noramarg	Armenia	40.0413	44.4089	29.07.2019	0-1 m	GTCA182	Denis Copilas-Ciocianu	ON258062	ON258262	This study, Nature Research Centre	BOLD:AEO3343
Pontogammarus setosus	E40D2P2_POSE2	Noramarg	Armenia	40.0413	44.4089	29.07.2019	0-1 m	GTCA183	Denis Copilas-Ciocianu	ON257962	ON258194	This study, Nature Research Centre	BOLD:AEO3343
Pontogammarus setosus	E40D2P2_POSE3	Noramarg	Armenia	40.0413	44.4089	29.07.2019	0-1 m	GTCA184	Denis Copilas-Ciocianu	ON257914	ON258158	This study, Nature Research Centre	BOLD:AEO3343
Pontogammarus setosus	229ARM_POSE1	Armenia	Akna	40.1448	44.1705	31.07.2014	0-1 m	GTCA185	Dmitry Palatov	ON258092	ON258285	This study, Nature Research Centre	BOLD:AEO3343
Pontogammarus setosus	229ARM_POSE2	Armenia	Akna	40.1448	44.1705	31.07.2014	0-1 m	GTCA186	Dmitry Palatov	ON257957	ON258190	This study, Nature Research Centre	BOLD:AEO3343
Pontogammarus setosus	E40D2P3_POSE1	Ranchpar	Armenia	40.0274	44.3717	29.07.2019	0-1 m	GTCA187	Denis Copilas-Ciocianu	ON257984	ON258209	This study, Nature Research Centre	BOLD:AEO3343
Shablogammarus shablensis	BS12_SHSH1	Ezerets Lake	Bulgaria	43.5874	28.559	24.05.2018	0-1 m	GTCA188	Denis Copilas-Ciocianu	ON258017	ON258233	This study, Nature Research Centre	N/A
Shablogammarus shablensis	BS12_SHSH2	Ezerets Lake	Bulgaria	43.5874	28.559	24.05.2018	0-1 m	GTCA189	Denis Copilas-Ciocianu	ON257981	ON258207	This study, Nature Research Centre	N/A
Stenogammarus similis	1CASP_STSI2	43 km north of Aktau	Kazakhstan	44.056	50.871	09.08.2018	0-1 m	GTCA190	Dmitry Palatov	ON257998	ON258219	This study, Nature Research Centre	BOLD:AEA0407
Stenogammarus similis	UA21-2_STSI1	Pivdenne, Dniester liman	Ukraine	46.2799	30.1542	25.08.2021	0-1 m	GTCA191	Denis Copilas-Ciocianu	ON258081	ON258277	This study, Nature Research Centre	BOLD:AEN9180
Stenogammarus compressosimilis	1CASP_STSP1	43 km north of Aktau	Kazakhstan	44.056	50.871	09.08.2018	0-1 m	GTCA192	Dmitry Palatov	ON258104	ON258294	This study, Nature Research Centre	BOLD:AEO5451
Stenogammarus sp.	BIOUG53685-G12	North Crimean canal near Stavky village	Ukraine	46.183	33.543	11.07.2011	0-1 m	N/A	Tomasz Rewicz, Radomir Jaskula, Marek Michalski	ON258030	-	This study, CCDB	BOLD:AEE5479
Trichogammarus cf. trichiatus	UA12-14_TT1	Kardashynsky Liman	Ukraine	46.5604	32.6017	05.10.2012	0-1 m	GTCA193	Kestutis Arbaciauskas	ON257922	ON258163	This study, Nature Research Centre	BOLD:AAI8951
Trichogammarus cf. trichiatus	UA12-14_TT2	Kardashynsky Liman	Ukraine	46.5604	32.6017	05.10.2012	0-1 m	GTCA194	Kestutis Arbaciauskas	ON257949	ON258183	This study, Nature Research Centre	BOLD:AAI8951
Trichogammarus cf. trichiatus	BS10_TT1	Sinoe	Romania	44.548	28.7762	23.05.2018	0-1 m	GTCA195	Denis Copilas-Ciocianu	ON258021	ON258236	This study, Nature Research Centre	BOLD:AAI8951
Trichogammarus cf. trichiatus	BS10_TT2	Sinoe	Romania	44.548	28.7762	23.05.2018	0-1 m	GTCA196	Denis Copilas-Ciocianu	ON257967	ON258198	This study, Nature Research Centre	BOLD:AAI8951
Trichogammarus cf. trichiatus	BIOUG53685-B01	Sasik lake near Primorskoje village	Ukraine	45.54	29.655	14.07.2011	0-1 m	N/A	Tomasz Rewicz, Radomir Jaskula, Marek Michalski	ON258116	-	This study, CCDB	BOLD:AAI8951
Trichogammarus cf. trichiatus	BIOUG53686-G01	Dniestrovskij Liman, Owidiopol	Ukraine	46.257	30.419	22.08.2009	0-1 m	N/A	Michal Grabowski, Karolina Bacela-Spychalska, Tomasz Mamos	ON257972	-	This study, CCDB	BOLD:AAI8951
Trichogammarus cf. trichiatus	BIOUG53686-F06	Dniepr river (oxbow lake), Chortyca Island near Zaporozhye	Ukraine	47.792	35.126	14.08.2009	0-1 m	N/A	Michal Grabowski, Karolina Bacela-Spychalska, Tomasz Mamos	ON257994	-	This study, CCDB	BOLD:AAI8951
Trichogammarus trichiatus	474K_TT1	Agoy, Tuapse district	Russia	44.155	39.0532	24.04.2015	0-1 m	GTCA197	Ivan Marin, Dmitry Palatov	ON258008	ON258226	This study, Nature Research Centre	BOLD:AEN9162
Trichogammarus trichiatus	474K_TT2	Agoy, Tuapse district	Russia	44.155	39.0532	24.04.2015	0-1 m	GTCA198	Ivan Marin, Dmitry Palatov	ON257948	ON258182	This study, Nature Research Centre	BOLD:AEN9163
Trichogammarus trichiatus	532K_TT1	New Athos, Gudauta district	Georgia/Abkhazia	43.0837	40.8178	02.09.2018	0-1 m	GTCA199	Ivan Marin, Dmitry Palatov	ON258032	ON258242	This study, Nature Research Centre	BOLD:AEN9163
Trichogammarus trichiatus	532K_TT2	New Athos, Gudauta district	Georgia/Abkhazia	43.0837	40.8178	02.09.2018	0-1 m	GTCA200	Ivan Marin, Dmitry Palatov	ON257983	ON258208	This study, Nature Research Centre	BOLD:AEN9163
Turcogammarus spandli	GR21-3_TUSP1	Volvi lake	Greece	40.6656	23.3677	09.09.2021	0-1 m	GTCA201	Denis Copilas-Ciocianu	ON258122	ON258305	This study, Nature Research Centre	BOLD:ADD4917
Turcogammarus spandli	GR21-3_TUSP2	Volvi lake	Greece	40.6656	23.3677	09.09.2021	0-1 m	GTCA202	Denis Copilas-Ciocianu	ON258012	ON258230	This study, Nature Research Centre	BOLD:ADD4917
Wolgagammarus dzjubani	KZ1_WODZ1	Zam’yany	Russia	46.825	47.605	05.05.2000	0-1 m	GTCA203	Kestutis Arbaciauskas	ON257989	ON258212	This study, Nature Research Centre	BOLD:AEO1489
Yogmelina cf. limana	KAZ17-17_YOPU1	Caspian Sea	Kazakhstan	44.2447	50.6658	17.06.2017	20 m	GTCA204	PRIDE team	-	ON258166	This study, Nature Research Centre	N/A
Yogmelina cf. limana	KAZ17-17_YOPU2	Caspian Sea	Kazakhstan	44.2447	50.6658	17.06.2017	20 m	GTCA205	PRIDE team	-	ON258250	This study, Nature Research Centre	N/A						.
